# Supplementary material for: Investigation of anti-cancer mechanisms by comparative analysis of naked mole rat and rat
Source: BMC Syst Biol. 2013 Oct 14;7(Suppl 2):S5. doi: 10.1186/1752-0509-7-S2-S5 (PMC3852044; doi:10.1186/1752-0509-7-S2-S5)
Supplement: Additional file 1 — The table contains supplementary table 1-5. Supplementary table 1: The percentage of nodes containing NMR-missing genes in each pathway. Supplementary table 2: NMR missing genes in "Pathways in cancer". Supplementary table 3: NMR missing genes in "MAPK signalling pathway". Supplementary table 4: NMR missing genes in "Wnt signalling pathway". Supplementary table 5: Sequence variation of Class I genes. [file 1752-0509-7-S2-S5-S1.xls]

## Sheet: Supplementary Table 1
The percentage of nodes containing NMR-missing genes in each pathway
pathway ID	pathway name	nodes containing NMR-missing-genes	total node	percentage
rno00100	Steroid hormone biosynthesis	43	107	0.401869
rno04080	Neuroactive ligand-receptor interaction	31	91	0.340659
rno00230	Purine metabolism	49	153	0.320261
rno00240	Pyrimidine metabolism	28	88	0.318182
rno04640	Hematopoietic cell lineage	33	139	0.23741
rno05200	Pathways in cancer	46	216	0.212963
rno04144	Endocytosis	17	95	0.178947
rno04010	MAPK signaling pathway	22	125	0.176
rno00190	Oxidative phosphorylation	32	191	0.167539
rno04512	ECM-receptor interaction	21	130	0.161538
rno04060	Cytokine-cytokine receptor interaction	39	277	0.140794
rno04110	Cell cycle	14	111	0.126126

## Sheet: Supplementary Table 2
NMR missing genes in "Pathways in cancer"
Pathway Name	gene symbol	OMIM phenotype of cancer	expression in cancer
Pathways in cancer	Myc	Burkitt lymphoma	overexperessed
Pathways in cancer	Hras1	Thyroid carcinoma	overexperessed
Pathways in cancer	Pdgfb	Giant-cell fibroblastoma	N/A
Pathways in cancer	Mdm2	Accelerated tumor formation	N/A
Pathways in cancer	Casp8	Hepatocellular carcinoma,	overexpressed
Pathways in cancer	Rara	Leukemia, acute promyelocytic	underexpressed
Pathways in cancer	Bcl2	Leukemia/lymphoma	underexpressed
Pathways in cancer	Rassf1	Lung cancer	N/A
Pathways in cancer	Sufu	Medulloblastoma	N/A
Pathways in cancer	p16Ink4a	Pancreatic cancer,Orolaryngeal cancer	overexpressed
Pathways in cancer	Lef1	Sebaceous tumors	overexperessed
Pathways in cancer	Fas	Squamous cell carcinoma	N/A
Pathways in cancer	Fgf23	tumor-induced Osteomalacia	overexperessed
Pathways in cancer	Ccdc6	Thyroid papillary carcinoma	N/A
Pathways in cancer	Birc5	N/A	N/A
Pathways in cancer	Rhoa	N/A	N/A
Pathways in cancer	Mmp1a	N/A	N/A
Pathways in cancer	Wnt10a	N/A	N/A
Pathways in cancer	Shh	N/A	overexperessed
Pathways in cancer	Bcl2l1	N/A	overexpressed
Pathways in cancer	Cyct	N/A	overexpressed
Pathways in cancer	Egln3	N/A	overexpressed
Pathways in cancer	Tceb2	N/A	overexpressed
Pathways in cancer	Ccne2	N/A	overexpressed
Pathways in cancer	Rac1	N/A	overexpressed
Pathways in cancer	Figf	N/A	underexperessed
Pathways in cancer	Igf1	N/A	underexpressed
Pathways in cancer	Mtor	N/A	underexpressed
Pathways in cancer	Ralb	N/A	underexpressed

## Sheet: Supplementary Table 3
NMR missing genes in "MAPK signaling pathway"
pathway name	gene symbol	OMIM phenotype of cancer	expression in cancer
MAPK signaling pathway	Hras1	Thyroid carcinoma	overexpressed
MAPK signaling pathway	Pdgfb	Giant-cell fibroblastoma	N/A
MAPK signaling pathway	Myc	Burkitt lymphoma	overexperessed
MAPK signaling pathway	Ptpn5	Colorectal cancer	N/A
MAPK signaling pathway	Fas	Squamous cell carcinoma	N/A
MAPK signaling pathway	Dusp9	Squamous cell carcinoma	overexpressed
MAPK signaling pathway	Fgf23	tumor-induced Osteomalacia	overexperessed
MAPK signaling pathway	Cblp	N/A	N/A
MAPK signaling pathway	Rac1	N/A	underexpressed
MAPK signaling pathway	Pla2g10	N/A	overexpressed
MAPK signaling pathway	Cacng8	N/A	N/A
MAPK signaling pathway	Ntf4	N/A	N/A
MAPK signaling pathway	Ppm1a	N/A	underexpressed
MAPK signaling pathway	Ddit1	N/A	underexpressed
MAPK signaling pathway	Tnfa	N/A	underexpressed
MAPK signaling pathway	Prak	N/A	overexpressed
MAPK signaling pathway	Jip2	N/A	N/A
MAPK signaling pathway	Mkk7	N/A	N/A
MAPK signaling pathway	Jund	N/A	N/A

## Sheet: Supplementary Table 4
NMR missing genes in "Wnt signaling pathway"
pathway name	gene symbol	OMIM phenotype of cancer	expression in cancer
Wnt signaling pathway	Lef1	Sebaceous tumors	overexperessed
Wnt signaling pathway	Rhoa	Prostate Cancer	overexpressed
Wnt signaling pathway	Rac1	Colorectal cancer	overexpressed
Wnt signaling pathway	Myc	Burkitt lymphoma	overexperessed
Wnt signaling pathway	Ccnd3	N/A	N/A
Wnt signaling pathway	Psen1	N/A	overexpressed
Wnt signaling pathway	Cblp	N/A	underexpressed
Wnt signaling pathway	Fbxw11	N/A	underexpressed
Wnt signaling pathway	Nkd2	N/A	underexpressed
Wnt signaling pathway	Sfrp5	N/A	underexpressed
Wnt signaling pathway	Sox17	N/A	N/A
Wnt signaling pathway	Wnt10a	N/A	underexpressed
Wnt signaling pathway	Dkk4	N/A	N/A
Wnt signaling pathway	Wnt5a	N/A	overexpressed
Wnt signaling pathway	Senp2	N/A	N/A
Wnt signaling pathway	Cxxc4	N/A	underexpressed

## Sheet: Supplementary Table 5
Sequence variation of Class I genes
gene symbol	gene definition	NMR lose/insert	lose/insert sequence fragment	length	feature type	conserved site
Gad2	Glutamate decarboxylase 2	lose	AAWGGGLLMSRKHKWKLNGVERANSVTWNPHKMMGVPLQCSALLVREE	48	generic	pyridoxal 5'-phosphate binding pocket
Pfkp	6-phosphofructokinase type C	insert	AFHSVFMMAQARDSHEEFCIPMCVLAATLSNNVPGADFSIGCDTSLNVVVE	51	generic	fructose-1,6-bisphosphate binding site
Rps6	40S ribosomal protein S6	insert	AVDWWSLGVLMYELLTGASPFTVDGEKNSQAEISRRILKSEPPYPQD	47	generic	ATP binding site,activation loop (A-loop)
Gfpt1	Glucosamine-fructose-6-phosphate aminotransferase 1	insert	DMDLDVEFDVHLGIAHTRWATHGEPNPVNSHPQRSDKNNEQQ	42	generic	active site
Fusip1	FUS interacting protein 1	lose	EDLRREFGRYGPIVDVYVPLDFYTRRPRGFAYVQ	34	specific	RNA/DNA binding site,RRM dimerization site
Trnt1	tRNA nucleotidyl transferase 1	lose	GIRMINNKGEKHGTITARLHEENFEVTTLRIDVSTDGRHAEVEFTTDWQ	49	generic	metal binding site
Uxs1	UDP-glucuronic acid decarboxylase 1	insert	IYHLASPASPPNYMYNPIKTLKTNTIGTLNMLVDQ	35	generic	active site,NAD(P) binding site
Npl	N-acetylneuraminate lyase	lose	KDALISFLREVAAAAPALPFYYYHIPSLTGV	31	generic	catalytic residue
Atp6	ATPase protein 6	insert	LSSFDEYSSELKSGRLEWSPVHKSEKFWRENAVRLNEKNYEL	42	generic	putative peptide binding site
Rpa2	Replication protein A 32 kDa subunit	insert	NKKSLVAFKIMPLEDMNEFTTHILEVVNAHMMLSKPSTQ	39	generic	generic binding surface
Vars	Valine-tRNA ligase	lose	NRSKDVVEPLLRPQWYVRCGEMAQAASAAVTRGDLRILPEAHQRTWHSWMDNI	53	generic	nucleotide binding site
Nrcam	Neuronal cell adhesion molecule	lose	PSAPSSLKIVNPTLDSLTLEWDPPSHPNGILTEYILKYQPI	41	specific	Cytokine receptor motif
Ship1	SH2 domain-containing inositol phosphatase 1	insert	STSDIMTSDHSPVFATFEAGVTSQFVSKNG	30	generic	putative phosphate binding site
Psmb6	Proteasome subunit beta type-6	lose	SYIANRVTDKLTPIHDHIFCCRSGSAADTQAVADAVTYQLGFHS	44	generic	active site
Lis1	Lissencephaly-1 protein	lose	TKKSGKPGPFLLSGSRDKTIKMWDVSTGMCLMTL	34	generic	structural tetrad
Kpcz	Protein kinase C zeta type	insert	VGFYAAEICIALNFLHERGIIYRDLKLDNVLLDADGHIKLTDYGMCK	47	generic	ATP binding site,substrate binding site
Pfn4	Profilin-4	lose	VMPCDVRTLLNGFAKNPLLTRREGLYFREKDYKCVRADDCSLYAKK	46	generic	poly-proline binding site
Dolpp1	Dolichyl pyrophosphate phosphatase 1	insert	VYLLYHTWSQVLYGGIAGSLMAVAWFVFTQEVLTPLFPRIAAW	43	generic	active site
Pk3c3	Phosphatidylinositol 3-kinase catalytic subunit type 3	lose	WNEWLKLPVKYPDLPRNAQVALTIWDVYGPGRAVPVGGTTVSLFGKYG	48	generic	C2 domain
Kpyr	Pyruvate kinase isozymes R	lose	YHAESIANIREATESFATSPLSYRPVAIALDTKGPEIRTGVLQG	44	generic	active site,domain interfaces
Thra	Thyroid hormone receptor alpha	insert	YRSGLLCVDKIEKSQEAYLLAFEHYVNHRKHNIPH	35	generic	ligand binding site,coregulator recognition site
